# Supplementary material for: Cerebrospinal Fluid in Classical Trigeminal Neuralgia: An Exploratory Study on Candidate Biomarkers
Source: Biomedicines. 2022 Apr 26;10(5):998. doi: 10.3390/biomedicines10050998 (PMC9138315; doi:10.3390/biomedicines10050998)
Supplement: Supplementary file 1 [file biomedicines-10-00998-s001.zip]

Archive with 1 entries (1 files):
- biomedicines-1695388-supplementary.pdf
